# Supplementary material for: Rapid Detection of Chlorpheniramine Maleate in Human Blood and Urine Samples Based on NiCoP/PVP/PAN/CNFs Electrochemiluminescence Sensor
Source: Molecules. 2025 Jun 16;30(12):2603. doi: 10.3390/molecules30122603 (PMC12196095; doi:10.3390/molecules30122603)
Supplement: Supplementary file 1 [file molecules-30-02603-s001.zip]

Archive with 1 entries (1 files):
- molecules-3649459-supplementary.pdf
